# Supplementary material for: The transformation of 20-year social participation policies of older people in China: Network analysis and text analysis
Source: PLoS One. 2024 Aug 12;19(8):e0308401. doi: 10.1371/journal.pone.0308401 (PMC11318893; doi:10.1371/journal.pone.0308401)
Supplement: S2 Appendix — (XLSX) [file pone.0308401.s002.xlsx]

## Sheet: English
Serial Number	Policy Names	Year of Issuance	Issuing Department Name
1	Decision of the CPC Central Committee and the State Council on Strengthening the Work on Aging	2000	Central Committee of the Communist Party of China, State Council
2	Decision of the State Council on Improving the Basic Pension Insurance System for Enterprise Employees	2001	Organization Department of the Central Committee, Ministry of Culture and Tourism, Ministry of Education, Ministry of Civil Affairs, Office of the National Working Committee on Aging
3	The Outline of the 10th Five-Year Plan for the Development of China's Aging Cause (2001-2005)	2001	State Council
4	Opinions on Proactively Advancing the Socialized Management and Service of Enterprise Retirees	2003	Ministry of Human Resources and Social Security, Organization Department of the Central Committee, National Development and Reform Commission, Ministry of Civil Affairs, Ministry of Finance, Ministry of Culture and Tourism, National Health Commission, State-owned Assets Supervision and Administration Commission of the State Council, General Administration of Sport of China, All-China Federation o…
5	Opinions on Further Utilizing the Role of Retired Professional and Technical Personnel	2005	Organization Department of the Central Committee, Central Propaganda Department, United Front Work Department of the Central Committee, Ministry of Human Resources and Social Security, Ministry of Science and Technology, General Political Department of the People's Liberation Army, China Association for Science and Technology
6	The 11th Five-Year Plan for the Development of China's Aging Cause	2006	State Council
7	The Outline of the 11th Five-Year Plan for National Economic and Social Development	2006	National People's Congress
8	Opinions on Accelerating the Development of the Elderly Service Industry	2006	Office of the National Working Committee on Aging, National Development and Reform Commission, Ministry of Education, Ministry of Civil Affairs, Ministry of Human Resources and Social Security, Ministry of Finance, Ministry of Housing and Urban-Rural Development, National Health Commission, State Taxation Administration
9	Notice of the General Office of the State Council on Printing and Distributing the 11th Five-Year Plan and 2020 Population Development Plan	2006	State Council
10	Decision of the CPC Central Committee and the State Council on Comprehensively Strengthening Population and Family Planning Work and Coordinating the Solution of Population Issues	2006	Central Committee of the Communist Party of China, State Council
11	Opinions of the State Council on Strengthening and Improving Community Service Work	2006	State Council
12	Development Plan for Popular Science Infrastructure by the National Development and Reform Commission, Ministry of Science and Technology, Ministry of Finance, and China Association for Science and Technology	2008	National Development and Reform Commission, Ministry of Science and Technology, Ministry of Finance, China Association for Science and Technology
13	Social Elderly Service System Construction Plan (2011-2015)	2011	State Council
14	Opinions of the Party Leadership Group of the Ministry of Education on Strengthening and Improving the Work of Retired Cadres under the New Situation	2011	Ministry of Education
15	Notice of the State Council on Printing and Distributing the National Population Development 12th Five-Year Plan	2011	State Council
16	Notice of the State Council on Printing and Distributing the 12th Five-Year Plan for the Development of China's Aging Cause	2011	State Council
17	Notice of the State Council on Printing and Distributing the National Basic Public Service System 12th Five-Year Plan	2012	State Council
18	Notice of the Ministry of Culture on Printing and Distributing the Cultural Reform and Development Plan during the 12th Five-Year Period	2012	Ministry of Culture and Tourism
19	Several Opinions of the State Council on Accelerating the Development of the Elderly Service Industry	2013	State Council
20	Opinions on Further Strengthening the Preferential Treatment of the Elderly	2013	Office of the National Working Committee on Aging, Supreme People's Court, Central Propaganda Department, National Development and Reform Commission, Ministry of Science and Technology, Ministry of Public Security, Ministry of Civil Affairs, Ministry of Justice, Ministry of Finance, Ministry of Human Resources and Social Security, Ministry of Housing and Urban-Rural Development, Ministry of Trans…
21	Guiding Opinions of the Ministry of Commerce on Promoting the Development of the Elderly Service Industry	2014	Ministry of Commerce
22	Notice of the General Office of the National Health and Family Planning Commission on Printing and Distributing Core Information on Elderly Health	2014	National Health Commission
23	Opinions on Further Strengthening the Sports Work for the Elderly under the New Situation	2015	General Administration of Sport of China, National Development and Reform Commission, Ministry of Civil Affairs, Ministry of Finance, Ministry of Agriculture and Rural Affairs, National Health Commission, Ministry of Culture and Tourism, Office of the National Working Committee on Aging, All-China Federation of Trade Unions, All-China Women's Federation, China Disabled Persons' Federation
24	Guiding Opinions on Promoting the Combination of Medical Care and Elderly Care Services	2015	State Council
25	Notice of the State Council on Printing and Distributing the National Population Development Plan (2016-2030)	2016	State Council
26	Notice of the General Office of the State Council on Printing and Distributing the Development Plan for Elderly Education (2016-2020)	2016	State Council
27	Several Opinions of the General Office of the State Council on Fully Opening Up the Elderly Service Market and Improving the Quality of Elderly Services	2016	State Council
28	Guiding Opinions on Promoting the Construction of an Elderly-Friendly Environment	2016	Office of the National Working Committee on Aging, National Development and Reform Commission, Ministry of Education, Ministry of Science and Technology, Ministry of Industry and Information Technology, Ministry of Public Security, Ministry of Civil Affairs, Ministry of Justice, Ministry of Finance, Ministry of Human Resources and Social Security, Ministry of Natural Resources, Ministry of Housin…
29	Notice of the State Council on Printing and Distributing the 13th Five-Year Plan for the Development of the National Aging Cause and the Elderly Care System	2017	State Council
30	Opinions of the General Office of the State Council on Formulating and Implementing Elderly Care Service Projects	2017	State Council
31	Law of the People's Republic of China on the Protection of the Rights and Interests of the Elderly	2018	Standing Committee of the National People's Congress
32	Notice of the National Working Committee on Aging, Organization Department of the CPC Central Committee, and the Propaganda Department of the CPC Central Committee on Carrying out Education on the National Conditions of Population Aging	2018	Office of the National Working Committee on Aging, Organization Department of the Central Committee, Central Propaganda Department, National Development and Reform Commission, Ministry of Education, Ministry of Civil Affairs, Ministry of Justice, Ministry of Human Resources and Social Security, Ministry of Culture and Tourism, National Health Commission, National Radio and Television Administrati…
33	Guiding Opinions on Establishing and Improving the Elderly Health Service System	2019	National Health Commission, National Development and Reform Commission, Ministry of Education, Ministry of Civil Affairs, Ministry of Finance, Ministry of Human Resources and Social Security, National Healthcare Security Administration, National Administration of Traditional Chinese Medicine
34	Opinions of the State Council on Implementing the Healthy China Action	2019	State Council
35	Medium- and Long-term Plan for Actively Responding to Population Aging	2019	Central Committee of the Communist Party of China, State Council
36	Notice of the Ministry of Education on Printing and Distributing the Implementation Plan for Supporting Silver-Aged Teachers in Colleges and Universities in the West	2020	Ministry of Education
37	Notice of the National Working Committee on Aging on Doing a Good Job in Caring for the Elderly under Normalized Epidemic Prevention and Control	2020	Office of the National Working Committee on Aging
38	Notice of the General Office of the National Health Commission on Organizing and Carrying out the 2020 Elderly Health Publicity Week	2020	National Health Commission
39	Implementation Plan for Effectively Solving the Difficulties of the Elderly in Using Intelligent Technology	2020	State Council
40	Notice of the National Health Commission and the National Working Committee on Aging on Carrying out the Creation of Demonstration National Elderly-Friendly Communities	2020	National Health Commission, Office of the National Working Committee on Aging
41	Opinions of the Ministry of Housing and Urban-Rural Development and Other Departments on Promoting Property Service Enterprises to Develop Home-Based Community Elderly Care Services	2020	Ministry of Housing and Urban-Rural Development, National Development and Reform Commission, Ministry of Civil Affairs, National Health Commission, National Healthcare Security Administration, Office of the National Working Committee on Aging
42	Notice of the National Working Committee on Aging on Carrying out the "Smart Assistance for the Elderly" Action	2020	Office of the National Working Committee on Aging
43	Opinions of the General Office of the State Council on Promoting the Healthy Development of Elderly Care and Childcare Services	2021	State Council
44	Notice of the General Office of the China Banking and Insurance Regulatory Commission on Effectively Solving the Difficulties of the Elderly in Using Intelligent Technology	2021	China Banking and Insurance Regulatory Commission
45	Notice of the State Council on Printing and Distributing the 14th Five-Year Plan for the Development of the National Aging Cause and the Elderly Service System	2021	State Council
46	The Outline of the National Action Plan for Scientific Literacy (2021-2035)	2021	State Council
47	Notice of the General Office of the Ministry of Education on Extensively Carrying out Education and Training for the Elderly in Using Intelligent Technology	2021	Ministry of Education
48	Action Plan for Health Services by Veteran Experts at the Grassroots Level	2021	National Health Commission, National Administration of Traditional Chinese Medicine
49	Opinions of the CPC Central Committee and the State Council on Strengthening the Work on Aging in the New Era	2021	Central Committee of the Communist Party of China, State Council
50	14th Five-Year Plan for Public Services	2022	National Development and Reform Commission, Central Propaganda Department, Ministry of Education, Ministry of Public Security, Ministry of Civil Affairs, Ministry of Justice, Ministry of Finance, Ministry of Human Resources and Social Security, Ministry of Housing and Urban-Rural Development, Ministry of Agriculture and Rural Affairs, Ministry of Culture and Tourism, National Health Commission, M…
51	Notice of the National Health Commission, the National Working Committee on Aging, and the National Administration of Traditional Chinese Medicine on Comprehensively Strengthening Elderly Health Services	2022	National Health Commission, Office of the National Working Committee on Aging, National Administration of Traditional Chinese Medicine
52	Opinions of the Supreme People's Court on Providing Judicial Services and Guarantees for Implementing the National Strategy to Actively Respond to Population Aging	2022	Supreme People's Court
53	14th Five-Year Plan for Healthy Aging	2022	National Health Commission, Ministry of Education, Ministry of Science and Technology, Ministry of Industry and Information Technology, Ministry of Finance, Ministry of Human Resources and Social Security, Ministry of Housing and Urban-Rural Development, Ministry of Veterans Affairs, State Administration for Market Regulation, National Radio and Television Administration, General Administration o…
54	Opinions of the General Office of the CPC Central Committee and the General Office of the State Council on Promoting the Construction of the Basic Elderly Care Service System	2023	General Office of the Central Committee of the Communist Party of China, General Office of the State Council
55	Notice on Printing and Distributing the Action Plan for Actively Developing Elderly Meal Services	2023	Ministry of Civil Affairs, National Development and Reform Commission, Ministry of Finance, Ministry of Human Resources and Social Security, Ministry of Natural Resources, Ministry of Housing and Urban-Rural Development, Ministry of Agriculture and Rural Affairs, Ministry of Commerce, Ministry of Emergency Management, State Taxation Administration, State Administration for Market Regulation

## Sheet: Chinese
序号	政策名称	发布年份	发布部门名称
1	中共中央、国务院关于加强老龄工作的决定	2000年	中国共产党中央委员会、国务院
2	中组部、文化部、教育部、民政部、全国老龄工作委员会办公室关于做好老年教育工作的通知	2001年	中共中央组织部、文化和旅游部、教育部、民政部、全国老龄工作委员会办公室
3	中国老龄事业发展“十五”计划纲要（2001—2005年）	2001年	国务院
4	关于积极推进企业退休人员社会化管理服务工作的意见	2003年	人力资源和社会保障部、中共中央组织部、国家发展和改革委员会、民政部、财政部、文化和旅游部、国家卫生健康委员会、国务院国有资产监督管理委员会、国家体育总局、全国总工会、共青团中央、全国妇女联合会、全国老龄工作委员会办公室
5	关于进一步发挥离退休专业技术人员作用的意见	2005年	中共中央组织部、中共中央宣传部、中央统战部、人力资源和社会保障部、科学技术部、解放军总政治部、中国科学技术协会
6	中国老龄事业发展十一五规划	2006年	国务院
7	中华人民共和国国民经济和社会发展第十一个五年规划纲要	2006年	全国人民代表大会
8	关于加快发展养老服务业的意见	2006年	全国老龄工作委员会办公室、国家发展和改革委员会、教育部、民政部、人力资源和社会保障部、财政部、住房和城乡建设部、国家卫生健康委员会、国家税务总局
9	国务院办公厅关于印发人口发展“十一五”和2020年规划的通知	2006年	国务院
10	中共中央、国务院关于全面加强人口和计划生育工作统筹解决人口问题的决定	2006年	中国共产党中央委员会、国务院
11	国务院关于加强和改进社区服务工作的意见	2006年	国务院
12	国家发展改革委、科技部、财政部、中国科协关于印发科普基础设施发展规划	2008年	国家发展和改革委员会、科学技术部、财政部、中国科学技术协会
13	社会养老服务体系建设规划（2011－2015年）	2011年	国务院
14	中共教育部党组关于加强和改进新形势下离退休干部工作的意见	2011年	教育部
15	国务院关于印发国家人口发展“十二五”规划的通知	2011年	国务院
16	国务院关于印发中国老龄事业发展“十二五”规划的通知	2011年	国务院
17	国务院关于印发国家基本公共服务体系“十二五”规划的通知	2012年	国务院
18	文化部关于印发《文化部“十二五”时期文化改革发展规划》的通知	2012年	文化和旅游部
19	国务院关于加快发展养老服务业的若干意见	2013年	国务院
20	关于进一步加强老年人优待工作的意见	2013年	全国老龄工作委员会办公室、最高人民法院、中共中央宣传部、国家发展和改革委员会、科学技术部、公安部、民政部、司法部、财政部、人力资源和社会保障部、住房和城乡建设部、交通运输部、农业农村部、商务部、文化和旅游部、国家卫生健康委员会、国家广播电视总局、国家体育总局、国家林业和草原局、国家铁路局、中国民用航空局、国家文物局、全国总工会
21	商务部关于推动养老服务产业发展的指导意见	2014年	商务部
22	国家卫生计生委办公厅关于印发老年健康核心信息的通知	2014年	国家卫生健康委员会
23	关于进一步加强新形势下老年人体育工作的意见	2015年	国家体育总局、国家发展和改革委员会、民政部、财政部、农业农村部、国家卫生健康委员会、文化和旅游部、全国老龄工作委员会办公室、全国总工会、全国妇女联合会、中国残疾人联合会
24	关于推进医疗卫生与养老服务相结合的指导意见	2015年	国务院
25	国务院关于印发国家人口发展规划（2016—2030年）的通知	2016年	国务院
26	国务院办公厅关于印发老年教育发展规划（2016—2020年）的通知	2016年	国务院
27	国务院办公厅关于全面放开养老服务市场提升养老服务质量的若干意见	2016年	国务院
28	关于推进老年宜居环境建设的指导意见	2016年	全国老龄工作委员会办公室、国家发展和改革委员会、教育部、科学技术部、工业和信息化部、公安部、民政部、司法部、财政部、人力资源和社会保障部、自然资源部、住房和城乡建设部、交通运输部、商务部、文化和旅游部、国家卫生健康委员会、国家税务总局、国家广播电视总局、国家体育总局、中国银行保险监督管理委员会、全国总工会、共青团中央、全国妇女联合会、中国残疾人联合会
29	国务院关于印发“十三五”国家老龄事业发展和养老体系建设规划的通知	2017年	国务院
30	国务院办公厅关于制定和实施老年人照顾服务项目的意见	2017年	国务院
31	中华人民共和国老年人权益保障法	2018年	全国人大常委会
32	全国老龄办、中共中央组织部、中共中央宣传部等关于开展人口老龄化国情教育的通知	2018年	全国老龄工作委员会办公室、中共中央组织部、中共中央宣传部、国家发展和改革委员会、教育部、民政部、司法部、人力资源和社会保障部、文化和旅游部、国家卫生健康委员会、国家广播电视总局、全国总工会、共青团中央、全国妇女联合会
33	关于建立完善老年健康服务体系的指导意见	2019年	国家卫生健康委员会、国家发展和改革委员会、教育部、民政部、财政部、人力资源和社会保障部、国家医疗保障局、国家中医药管理局、
34	国务院关于实施健康中国行动的意见	2019年	国务院
35	国家积极应对人口老龄化中长期规划	2019年	中国共产党中央委员会、国务院、
36	教育部关于印发《高校银龄教师支援西部计划实施方案》的通知	2020年	教育部
37	全国老龄办关于在常态化疫情防控中做好老年人照顾服务工作的通知、	2020年	全国老龄工作委员会办公室
38	国家卫生健康委办公厅关于组织开展2020年老年健康宣传周活动的通知、	2020年	国家卫生健康委员会、
39	关于切实解决老年人运用智能技术困难的实施方案	2020年	国务院
40	国家卫生健康委、全国老龄办关于开展示范性全国老年友好型社区创建工作的通知	2020年	国家卫生健康委员会、全国老龄工作委员会办公室
41	住房城乡建设部等部门关于推动物业服务企业发展居家社区养老服务的意见	2020年	住房和城乡建设部、国家发展和改革委员会、民政部、国家卫生健康委员会、、国家医疗保障局、全国老龄工作委员会办公室
42	全国老龄办关于开展“智慧助老”行动的通知	2020年	全国老龄工作委员会办公室
43	国务院办公厅关于促进养老托育服务健康发展的意见	2021年	国务院
44	中国银保监会办公厅关于银行保险机构切实解决老年人运用智能技术困难的通知	2021年	中国银行保险监督管理委员会
45	国务院关于印发“十四五”国家老龄事业发展和养老服务体系规划的通知	2021年	国务院
46	全民科学素质行动规划纲要（2021-2035年）	2021年	国务院
47	教育部办公厅关于广泛开展老年人运用智能技术教育培训的通知	2021年	教育部
48	老专家服务基层健康行动方案	2021年	国家卫生健康委员会、国家中医药管理局
49	中共中央、国务院关于加强新时代老龄工作的意见	2021年	中国共产党中央委员会、国务院
50	“十四五”公共服务规划	2022年	国家发展和改革委员会、中共中央宣传部、教育部、公安部、民政部、司法部、财政部、人力资源和社会保障部、住房和城乡建设部、农业农村部、文化和旅游部、国家卫生健康委员会、退役军人事务部、国务院国有资产监督管理委员会、国家广播电视总局、国家体育总局、国家统计局、国家医疗保障局、国家中医药管理局、全国妇女联合会、中国残疾人联合会
51	国家卫生健康委、全国老龄办、国家中医药局关于全面加强老年健康服务工作的通知	2022年	国家卫生健康委员会、全国老龄工作委员会办公室、国家中医药管理局
52	最高人民法院关于为实施积极应对人口老龄化国家战略提供司法服务和保障的意见	2022年	最高人民法院
53	“十四五”健康老龄化规划	2022年	国家卫生健委员会、教育部、科学技术部、工业和信息化部、财政部、人力资源和社会保障部、住房和城乡建设部、退役军人事务部、市场监管总局、国家广播电视总局、国家体育总局、国家医疗保障局、中国银行保险监督管理委员会、国家中医药管理局、中国残疾人联合会
54	中共中央办公厅、国务院办公厅印发《关于推进基本养老服务体系建设的意见》	2023年	中共中央办公厅、国务院办公厅
55	关于印发《积极发展老年助餐服务行动方案》的通知	2023年	民政部、国家发展改革委、财政部、人力资源社会保障部、自然资源部、住房城乡建设部、农业农村部、商务部、应急管理部、税务总局、市场监管总局
